# Supplementary material for: Modeling the Electronic Absorption Spectra of the Indocarbocyanine Cy3
Source: Molecules. 2022 Jun 24;27(13):4062. doi: 10.3390/molecules27134062 (PMC9268038; doi:10.3390/molecules27134062)
Supplement: Supplementary file 1 [file molecules-27-04062-s001.zip]

Archive with 8 entries (7 files):
- normal-modes-movies/
- normal-modes-movies/mode-100-movie.gif
- normal-modes-movies/mode-106-movie.gif
- normal-modes-movies/mode-125-movie.gif
- normal-modes-movies/mode-3-movie.gif
- normal-modes-movies/mode-30-movie.gif
- normal-modes-movies/mode-81-movie.gif
- Supplementary-Material.pdf
